# Supplementary material for: Evaluation of Virtual Screening Strategies for the Identification of γ-Secretase Inhibitors and Modulators
Source: Molecules. 2021 Dec 28;27(1):176. doi: 10.3390/molecules27010176 (PMC8746326; doi:10.3390/molecules27010176)
Supplement: Supplementary file 1 [file molecules-27-00176-s001.zip]

Archive with 1 entries (1 files):
- molecules-1524050 supplementary.pdf
